# Supplementary material for: Disruption of the nascent polypeptide-associated complex leads to reduced polyglutamine aggregation and toxicity
Source: PLoS One. 2024 Aug 15;19(8):e0303008. doi: 10.1371/journal.pone.0303008 (PMC11326622; doi:10.1371/journal.pone.0303008)
Supplement: S1 File — (XLSX) [file pone.0303008.s005.xlsx]

## Sheet: Figure 1
Figure 1A									Figure 1B
	SET 1	SET 2	SET 3	AVG	STDEV	SEM	T-TEST			SET 1	SET 2	SET 3	AVG	STDEV	SEM	T-TEST
WT	1.29977e+06	865253	3.11932e+06	1.76145e+06	1.19585e+06	690427			WT	866177	603239	1.58909e+06	1.0195e+06	510499	294736
egd1∆btt1∆	411640	863728	1.06128e+06	778882	333027	192273	0.242277		egd1∆btt1∆	232926	561151	484140	426072	171645	99099.1	0.128977
Figure 1C									Figure 1D
	SET 1	SET 2	SET 3	AVG	STDEV	SEM	T-TEST			SET 1	SET 2	SET 3	AVG	STDEV	SEM	T-TEST
WT	4.60709e+06	1.96977e+06	3.31731e+06	3.29805e+06	1.31877e+06	761389			WT	5.39516e+06	3.33025e+06	2.65445e+06	3.79329e+06	1.42782e+06	824353
egd1∆btt1∆	402361	740455	588631	577149	169339	97767.9	0.0239164		egd1∆btt1∆	492367	704544	695308	630739	119923	69237.4	0.0187311

## Sheet: Figure 3
Figure 3B
Figure 3C

## Sheet: Figure 4
Figure 4C
			Set1	Set2	Set3	AVG	STDEV	SEM	T-TEST
	WTx103Q		1	1	1	1	0	0
	e1Db1Dx103Q		0.347883	0.565396	0.494039	0.469106	0.110879	0.064016	0.00115427
	nacDx103Q		1.44683	0.44932	1.13635	1.01083	0.510464	0.294716	0.972437
	e1De2Dx103Q		1.15277	0.472985	0.486701	0.704154	0.388578	0.224346	0.2577

## Sheet: Figure 5
Figure 5	Normalization of proteins in western blots
		Kar2	Kar2/Pgk1	Values with respect to WT		Kar2Pgk1							Sec61	Sec61/Pgk1	Values with respect to WT		Sec61pgk1
	WT	16460.9	1.66857	1	WT	9865.31						WT	10841.9	0.509724	1	WT	21270
	∆egd1	18699.2	1.62138	0.97172	∆egd1	11532.9						∆egd1	12205.3	0.551417	1.08179	∆egd1	22134.4
	∆btt1	23122.2	1.48909	0.892436	∆btt1	15527.7						∆btt1	5932.59	0.353354	0.693226	∆btt1	16789.4
	∆egd1∆btt1	30654.8	2.40013	1.43844	∆egd1∆btt1	12772.2						∆egd1∆btt1	16160.3	0.954744	1.87306	∆egd1∆btt1	16926.3
		Sec62	Sec62/Pgk1	Values with respect to WT		Sec62pgk1							Sec63	Sec63/Pgk1	Values with respect to WT		Sec63pgk1
	WT	14118.1	0.639754	1	WT	22068.1						WT	6577.83	0.228491	1	WT	28788.1
	∆egd1	16060.9	0.679355	1.0619	∆egd1	23641.4						∆egd1	31875	1.37451	6.01561	∆egd1	23190
	∆btt1	10963.9	0.456295	0.713235	∆btt1	24028.1						∆btt1	17100.7	0.694849	3.04103	∆btt1	24610.7
	∆egd1∆btt1	17072.4	0.697942	1.09095	∆egd1∆btt1	24461						∆egd1∆btt1	14032.3	0.635185	2.77991	∆egd1∆btt1	22091.7
		SRP68	SRP68/Pgk1	Values with respect to WT		SRP68pgk1							SRP72	SRP72/Pgk1	Values with respect to WT		SRP72pgk1
	WT	16114.1	1.14302	1	WT	14097.8						WT	28693.3	0.906688	1	WT	31646.3
	∆egd1	29524.1	1.67026	1.46127	∆egd1	17676.4						∆egd1	37235.7	1.4924	1.64599	∆egd1	24950.3
	∆btt1	24817.3	1.38678	1.21326	∆btt1	17895.7						∆btt1	33820.5	2.11404	2.3316	∆btt1	15998.1
	∆egd1∆btt1	28511.2	1.27354	1.11419	∆egd1∆btt1	22387.4						∆egd1∆btt1	53451.8	2.0697	2.2827	∆egd1∆btt1	25825.9
		SRP14	SRP14/Pgk1	Values with respect to WT		SRP14Pgk1
	WT	6407.33	0.202467	1	WT	31646.3
	∆egd1	3981.13	0.159563	0.788093	∆egd1	24950.3
	∆btt1	7877.52	0.492404	2.43202	∆btt1	15998.1
	∆egd1∆btt1	12292.7	0.475984	2.35092	∆egd1∆btt1	25825.9

## Sheet: Uncropped blots of Figure 4
Figure 4A	Pgk1 full blot
Figure 4D	Pgk1 full blot

## Sheet: Uncropped blots of Figure 5
	Kar2			SRP72				SRP68				SRP14
Sec63						Sec62					Sec61

## Sheet: Uncropped blot of Figure S1
	Figure S1

## Sheet: Uncropped blots of Figure S4
	Pgk1 for Kar2					Pgk1 for SRP72 and SRP14						Pgk1 for SRP68
Pgk1 for Sec63						Pgk1 for Sec62							Pgk1 for Sec61
